# Supplementary material for: Optimizing the Amino Acid Sequence Enhances the Productivity and Bioefficacy of the RBP-Albumin Fusion Protein
Source: Bioengineering (Basel). 2024 Jun 17;11(6):617. doi: 10.3390/bioengineering11060617 (PMC11200973; doi:10.3390/bioengineering11060617)
Supplement: Supplementary file 1 [file bioengineering-11-00617-s001.zip]

Archive with 1 entries (1 files):
- bioengineering-3060981-supplementary.pdf
